# Supplementary material for: Perspective on the use of methanogens in lithium recovery from brines
Source: Front Microbiol. 2023 Aug 2;14:1233221. doi: 10.3389/fmicb.2023.1233221 (PMC10434214; doi:10.3389/fmicb.2023.1233221)
Supplement: Supplementary file 1 [file Table_1.XLSX]

## Sheet: Salt resistent methanogens
Table S1. Halotolerant and halophilic methanogens reported on the base of NaCl concentration, optimal temperature and pH of growth, substrates requirements, native environment.
Family	Methanogenic Species	Salinity range (NaCl M)	Optimal Temperature (°C)	pH	Substrates (electron acceptors)	Origin	Reference
Methanosarcinaceae
	Methanosarcina siciliae	0.2 - 1.5	40	6.8	methanol, methylamines	water from an offshore platform receiving liquid and gas from oil well	Elberson M A; Sowers K (1997)
	Methanohalophilus portucalensis	0.3 - 4.3	40	6.5	methanol, methylamines	sediments from a salinarium	Boone D et al., (1993)
	Methanohalophilus halophilus	0.3 - 3.5	26	6.5	methylamines	marine cyanobacterial mat	Zhilina TN (1986)
	Methanohalophilus mahii	0.5 - 3.4	35	7.5	methanol, methylamines	sediments form thermal lake	Paterek JR and Smith PH (1988)
	Methanohalobium evestigatum	2.5 - 5.0	-	-	methanol, methylamines	sediments from saline lagoons	Zhilina TN and Zavarzin GA (1987)
	Methanosalsum zhilinae	0.2 - 2.2	45	9.2	methanol, methylamines, dimethylsulfide	sediments from saline alkaline lake	Mathrani IM et al., (1988); Sorokin et al. (2015)
	Methanocalculus natronophilus	0.5 - 3.5	30	9	H2 and formate	sediments from soda lakes and nearly collectors	Sorokin D et al., 2015
	Methanolobus oregonensis	0.1 - 1.5	35	9	methanol, methylamines, dimethylamines, methanethiol	slurry ofsubsurface from a saline-alkaline aquifer	Liu Y et al., (1990)
	Methanosalis sp. SBSPR1A, gen. nov.,sp. nov.	1.6-3.9	≈25	7.7	dimethylamines, trimethilamines	saltern sediments	Bueno de Mesquita et al., (2021)
	Methanococcoides methylutens	max 1.3	30	7	glycine betaine, methylamines,dimethylamines, trimethylamines	various marine sediments	Watkins AJ et al., (2014)
Methanonatronarchaeaceae [1]
	Methanonatronarchaeum thermophilum	3.0 - 4.8	50	9.5–9.7	methanol, methylamines, dimethylsulfide	neutral salt lakes and highly alkaline soda lakes	Sorokin D et al., (2018); Mattia Saccò et al., (2021)
	"Candidatus Methanohalarchaeum thermophilum"	4.0 - 5.0	50	7 - 7.5	methanol, trimethylamine	hypersaline chloride–sulfate and soda lakes	Sorokin D et al., (2018)
Methanomassiliicoccaceae
	Methanomassiliicoccus spp.	1.5 - 2.9		7.5	methanol	hypersaline microbial mat from Shark Bay	Wong HL et al., (2017); García-Maldonado et al., 2018
Methanocorpusculaceae
	Methanocorpusculum spp.	0.06 - 0.8	37	7 - 7.5	CO2	dairy wastewater anaerobic digester	Zeb I et al., (2019)
Methanocalculaceae
	Methanocalculus halotolerans (uncertain family)	0 - 2	38	7.6	CO2	hypersaline oil reservoir	Ollivier B et al., (1998)
	Methanocalculus alkaliphilus	0.2 - 1.5	41	9.5	CO2		Sorokin D et al., (2015)
	Methanocalculus natronophilus	0.9 - 3.3	45	9 - 9.5	CO2	sediments of soda lakes and near-by	Zhilina TN et al., (2013)
Methanobacteriaceae
	Methanobrevibacter spp.	0.06 - 0.8	37	7 - 7.5	CO2	dairy wastewater anaerobic digester	Zeb I et al., (2019)
	Methanobacterium spp.	0.06 - 0.8	37	7 - 7.5	CO2	dairy wastewater anaerobic digester	Zeb I et al., (2019)
	Methanothermobacter spp.	max 1.5	65	7 - 7.5	CO2	enriched in a gas-field formation waters	Gray ND et al. (2009)
Methanomicrobiaceae
	Methanoculleus spp.	0.06 - 0.8	37	7	CO2	dairy wastewater anaerobic digester	Zeb I et al., (2019)
Methanoregulaceae [2]
	Methanolinea mesophila	< 0.4	37	7	CO2		Sakai S et al., (2012)
[1] Methanogens not cultivated yet	[2] New family within Methanomicrobiales order
References
Boone, D. R., Mathrani, I. M., Liu, Y., Menaia, J. A. G. F., Mah, R. A., & Boone, J. E. (1993). Isolation and Characterization of Methanohalophilus portucalensis sp. nov. and DNA Reassociation Study of the Genus Methanohalophilus. International Journal of Systematic Bacteriology, 43(3), 430–437. https://doi.org/10.1099/00207713-43-3-430
Bueno de Mesquita, C. P., Zhou, J., Theroux, S. M., & Tringe, S. G. (2021). Methanogenesis and salt tolerance genes of a novel halophilic methanosarcinaceae metagenome-assembled genome from a former solar saltern. Genes, 12(10). https://doi.org/10.3390/genes12101609
Elberson, M. A., & Sowers, K. R. (1997). Isolation of an Aceticlastic Strain of Methanosarcina siciliae from Marine Canyon Sediments and Emendation of the Species Description for Methanosarcina siciliae. In INTERNATIONAL JOURNAL OF SYSTEMATIC BACTERIOLOGY. International Union of Microbiological Societies.
García-Maldonado, J. Q., Escobar-Zepeda, A., Raggi, L., Bebout, B. M., Sanchez-Flores, A., & López-Cortés, A. (2018). Bacterial and archaeal profiling of hypersaline microbial mats and endoevaporites, under natural conditions and methanogenic microcosm experiments. Extremophiles, 22(6), 903–916. https://doi.org/10.1007/s00792-018-1047-2
Gray, N. D., Sherry, A., Larter, S. R., Erdmann, M., Leyris, J., Liengen, T., Beeder, J., & Head, I. M. (2009). Biogenic methane production in formation waters from a large gas field in the North Sea. Extremophiles, 13(3), 511–519. https://doi.org/10.1007/s00792-009-0237-3
LIU, Y., BOONE, D. R., & CHOY, C. (1990). Methanohalophilus oregonense sp. nov., a Methylotrophic Methanogen from an Alkaline, Saline Aquifer. International Journal of Systematic Bacteriology, 40(2), 111–116. https://doi.org/10.1099/00207713-40-2-111
Mathrani, I. M., Boone, D. R., Mah, R. A., Fox, G. E. & Lau, P. P. (1988).Methanohalophilus zhilinae sp. nov., an alkaliphilic, halophilic,methylotrophic methanogen. Int J Syst Bacteriol 38, 139–142.
Ollivier, B., Fardeau, M.-L., Cayol, J.-L., Magot, M., Patel, B. K. C., Prensier, G., & Garcia, J.-L. (1998). Methanocalculus halotolerans gen. nov., sp. nov., isolated from an oil-producing well. International Journal of Systematic Bacteriology, 48(3), 821–828. https://doi.org/10.1099/00207713-48-3-821
PATEREK, J. R., & SMITH, P. H. (1988). Methanohalophilus mahii gen. nov., sp. nov., a Methylotrophic Halophilic Methanogen. International Journal of Systematic Bacteriology, 38(1), 122–123. https://doi.org/10.1099/00207713-38-1-122
Saccò, M., White, N. E., Harrod, C., Salazar, G., Aguilar, P., Cubillos, C. F., Meredith, K., Baxter, B. K., Oren, A., Anufriieva, E., Shadrin, N., Marambio-Alfaro, Y., Bravo-Naranjo, V., & Allentoft, M. E. (2021). Salt to conserve: a review on the ecology and preservation of hypersaline ecosystems. Biological Reviews, 96(6), 2828–2850. https://doi.org/10.1111/brv.12780
Sakai, S., Ehara, M., Tseng, I.-C., Yamaguchi, T., Bräuer, S. L., Cadillo-Quiroz, H., Zinder, S. H., & Imachi, H. (2012). Methanolinea mesophila sp. nov., a hydrogenotrophic methanogen isolated from rice field soil, and proposal of the archaeal family Methanoregulaceae fam. nov. within the order Methanomicrobiales. International Journal of Systematic and Evolutionary Microbiology, 62(Pt_6), 1389–…
Sorokin, D. Y., Abbas, B., Merkel, A. Y., Rijpstra, W. I. C., Sinninghe Damsté, J. S., Sukhacheva, M. v., & van Loosdrecht, M. C. M. (2015). Methanosalsum natronophilum sp. Nov., and methanocalculus alkaliphilus sp. nov., haloalkaliphilic methanogens from hypersaline Soda Lakes. International Journal of Systematic and Evolutionary Microbiology, 65(10), 3739–3745. https://doi.org/10.1099/ijsem.0.0…
Sorokin, D. Y., Merkel, A. Y., Abbas, B., Makarova, K. S., Rijpstra, W. I. C., Koenen, M., Sinninghe Damsté, J. S., Galinski, E. A., Koonin, E. v., & van Loosdrecht, M. C. M. (2018). Methanonatronarchaeum thermophilum gen. nov., sp. nov. and “Candidatus Methanohalarchaeum thermophilum”, extremely halo(natrono)philic methyl-reducing methanogens from hypersaline lakes comprising a new euryarchaeal …
Watkins, A. J., Roussel, E. G., Parkes, R. J., & Sass, H. (2014). Glycine Betaine as a Direct Substrate for Methanogens (Methanococcoides spp.). Applied and Environmental Microbiology, 80(1), 289–293. https://doi.org/10.1128/AEM.03076-13
Wong, H. L., Visscher, P. T., White, R. A., Smith, D. L., Patterson, M. M., & Burns, B. P. (2017). Dynamics of archaea at fine spatial scales in Shark Bay mat microbiomes. Scientific Reports, 7. https://doi.org/10.1038/srep46160
Zeb, I., Ma, J., Mehboob, F., Kafle, G. K., Amin, B. A. Z., Nazir, R., Ndegwa, P., & Frear, C. (2019). Kinetic and microbial analysis of methane production from dairy wastewater anaerobic digester under ammonia and salinity stresses. Journal of Cleaner Production, 219, 797–808. https://doi.org/10.1016/j.jclepro.2019.01.295
Zhilina TN, Zavarzin GA. Methanohalobium evestigatus, n. gen., n. sp. The extremely halophilic methanogenic Archaebacterium. Dokl. Akad. Nauk SSSR 1987; 293:464-468.
Zhilina, T. N. (1986). Methanogenic bacteria from hypersaline environments. Systematic and Applied Microbiology, 7(2–3), 216–222. https://doi.org/10.1016/S0723-2020(86)80009-1
Zhilina, T. N., Zavarzina, D. G., Kevbrin, V. v., & Kolganova, T. v. (2013). Methanocalculus natronophilus sp. nov., a new alkaliphilic hydrogenotrophic methanogenic archaeon from a soda lake, and proposal of the new family Methanocalculaceae. Microbiology, 82(6), 698–706. https://doi.org/10.1134/S0026261713060131
